# Supplementary material for: Procedures in Fecal Microbiota Transplantation for Treating Irritable Bowel Syndrome: Systematic Review and Meta-Analysis
Source: J Clin Med. 2023 Feb 21;12(5):1725. doi: 10.3390/jcm12051725 (PMC10003588; doi:10.3390/jcm12051725)
Supplement: Supplementary file 1 [file jcm-12-01725-s001.zip]

Archive with 1 entries (1 files):
- jcm-2191679-supplementary.pdf
